# Supplementary material for: A study of push and pull factors influencing employee retention in education sector in China: Using PLS-SEM and multi-group analysis
Source: PLoS One. 2026 May 18;21(5):e0349605. doi: 10.1371/journal.pone.0349605 (PMC13183212; doi:10.1371/journal.pone.0349605)
Supplement: S2 File — (XLSX) [file pone.0349605.s002.xlsx]

## Sheet: DATA
ER1	ER2	ER3	ER4	EM1	EM2	EM3	EM4	EM5	JB1	JB2	JB3	JB4	TD1	TD2	TD3	TD4	CO1	CO2	CO3	CO4	EN1	EN2	EN3	EN4	PI1	PI2	PI3	JD1	JD2	JD3	JD4
4	3	2	4	2	3	3	1	3	5	3	7	4	3	3	4	2	3	3	3	4	5	4	3	1	5	5	5	3	5	3	6
7	6	6	7	6	6	6	5	3	4	2	1	4	5	6	6	6	6	5	7	6	5	7	5	7	5	4	4	1	2	1	2
3	3	2	2	2	1	2	4	1	5	5	7	7	3	2	4	2	2	3	3	4	6	5	7	6	3	4	3	4	6	4	5
7	5	6	7	5	4	6	4	6	3	4	1	2	7	6	5	4	6	5	6	7	4	6	7	6	4	4	5	3	1	2	1
6	5	7	6	5	3	6	5	6	3	1	3	4	5	6	6	4	6	5	7	5	4	7	7	6	2	1	2	2	1	2	3
4	6	6	7	5	7	7	7	6	4	2	3	3	6	6	7	6	3	3	3	2	7	3	5	6	5	1	2	1	2	3	2
4	2	4	4	2	3	4	2	1	5	5	5	3	2	3	4	4	4	2	5	6	5	6	6	6	3	3	1	5	4	4	3
6	7	7	7	5	6	4	7	6	1	3	2	2	6	7	6	6	6	7	7	6	6	4	4	6	5	5	6	1	2	1	1
5	6	7	5	7	6	5	7	7	7	5	4	4	5	5	4	6	6	4	7	5	7	6	5	6	1	2	2	3	1	5	1
4	2	1	2	5	6	6	6	7	2	3	1	1	7	7	7	6	7	7	6	7	2	4	2	5	5	5	3	2	2	1	1
5	6	5	7	4	6	5	6	6	2	1	3	3	7	5	7	5	2	3	1	3	5	5	5	4	2	1	2	2	3	3	2
2	3	3	4	7	5	5	5	5	3	3	2	1	5	6	6	7	3	3	2	1	5	7	5	7	7	5	5	2	4	2	2
6	6	4	7	7	6	6	7	6	5	3	7	4	5	4	6	5	6	4	6	6	4	7	4	7	2	2	2	2	2	2	2
2	3	2	2	7	3	6	7	5	1	4	2	2	6	6	7	6	7	6	6	7	4	3	2	1	2	2	3	7	5	6	7
7	3	5	6	4	3	3	4	3	2	5	3	2	4	6	5	3	4	7	5	4	2	2	1	1	2	2	4	2	2	5	3
7	6	7	7	6	3	5	7	6	3	1	5	1	6	5	7	6	6	6	7	6	7	6	7	6	3	2	3	1	1	2	3
5	6	7	4	5	6	3	6	6	2	3	2	2	5	4	7	7	1	2	3	3	5	5	4	6	6	3	1	2	1	3	2
2	3	2	3	7	4	6	6	7	1	2	1	3	3	2	4	1	3	3	2	3	6	6	5	5	3	2	4	2	5	3	3
5	6	6	6	6	7	5	6	7	7	5	5	4	3	6	6	5	5	5	6	6	7	6	7	6	2	2	3	2	3	3	2
2	3	4	3	6	6	4	6	5	2	3	3	1	7	6	5	6	6	6	7	6	5	6	7	6	5	5	5	2	2	1	2
6	6	5	7	3	5	5	6	6	3	2	2	3	6	5	5	5	6	5	7	5	4	5	4	7	1	1	2	1	2	2	3
6	5	6	5	5	6	7	4	4	3	3	3	2	5	4	7	7	2	4	2	1	7	7	7	5	2	1	2	1	3	3	3
6	5	3	5	6	3	6	7	7	7	5	7	7	6	4	3	3	6	5	3	5	5	4	7	4	5	4	4	3	2	3	6
2	3	3	1	6	3	5	7	6	2	4	2	3	6	4	7	7	7	6	6	6	4	5	4	7	3	2	3	5	4	6	6
5	6	5	7	7	6	5	4	5	2	2	3	4	7	5	5	7	1	2	3	3	7	5	5	7	2	2	3	3	1	3	3
7	5	4	5	3	4	3	4	3	2	1	4	5	6	5	4	3	5	5	3	7	2	2	3	1	3	4	5	2	3	5	3
2	3	2	2	7	6	6	6	4	3	3	1	1	7	6	6	7	7	7	7	6	6	7	5	3	1	2	2	6	4	5	5
6	5	5	5	4	3	4	3	4	3	2	4	3	6	4	4	5	6	6	4	4	7	5	5	6	2	1	3	2	3	5	3
6	5	5	6	6	6	4	4	6	1	5	1	4	5	6	5	7	1	2	2	4	6	7	7	7	2	2	3	1	3	3	4
5	5	6	7	3	3	7	6	3	2	2	1	4	5	4	4	7	6	5	7	4	7	7	6	6	2	1	1	2	2	1	2
4	6	6	6	5	3	4	3	4	1	2	5	3	5	4	5	5	5	6	6	4	4	5	6	5	3	3	5	2	1	4	2
6	7	5	6	7	6	6	6	7	1	1	3	1	3	4	4	2	5	3	3	6	7	6	6	6	2	3	2	2	2	1	3
6	7	5	5	7	3	7	6	7	7	5	5	5	4	6	5	4	5	6	6	4	6	7	6	4	2	1	3	2	2	3	4
7	5	5	6	5	6	5	5	7	3	2	2	3	7	6	5	7	3	2	3	2	7	7	5	5	3	2	3	1	3	1	3
6	6	6	5	7	5	6	5	6	1	2	2	1	4	2	2	2	6	5	6	5	5	6	6	7	4	4	5	3	2	2	3
6	6	6	6	6	6	3	3	6	2	4	2	4	5	3	7	6	5	5	7	6	7	7	7	7	4	2	2	2	1	3	2
6	7	6	5	3	5	5	5	5	5	3	2	3	6	5	5	4	6	6	5	5	6	4	4	5	7	5	5	1	2	3	2
1	3	2	2	7	5	3	5	7	3	3	1	2	5	6	6	7	7	7	5	7	3	5	6	5	5	6	4	1	2	2	1
6	5	5	5	3	4	4	3	3	2	4	3	3	6	3	3	6	5	6	3	6	7	6	7	5	4	3	2	2	5	3	2
6	6	6	6	6	4	7	6	5	2	2	3	3	7	5	7	6	7	6	6	7	6	7	7	7	2	3	2	6	6	5	6
3	6	7	5	6	6	6	5	7	4	5	7	7	5	3	4	7	2	6	6	6	1	2	1	1	1	2	2	3	2	4	3
5	4	5	6	7	7	7	6	6	5	4	5	7	3	2	4	2	5	3	3	6	5	3	4	2	5	2	2	4	3	3	2
6	7	4	6	6	6	5	6	4	1	2	4	2	6	5	7	6	7	6	6	6	4	4	3	4	3	2	1	6	6	6	6
5	6	6	5	5	6	7	7	6	5	7	4	7	7	3	4	5	6	5	6	4	6	6	7	7	6	5	4	2	2	2	1
7	5	5	7	7	5	5	6	7	2	4	1	1	4	1	2	3	5	6	5	6	6	4	6	7	1	3	3	1	2	3	2
6	6	7	6	5	6	5	5	4	2	2	5	2	7	6	5	4	7	4	6	6	6	7	6	5	1	2	3	1	3	2	1
3	6	6	5	7	6	5	5	5	2	1	3	2	3	1	2	2	6	7	3	5	2	3	1	3	3	2	5	5	5	6	5
4	3	7	5	7	7	7	5	6	5	7	7	7	1	4	4	2	6	3	4	6	3	1	3	2	1	2	1	2	3	5	4
2	3	3	2	2	2	1	3	3	4	5	5	5	2	4	2	3	3	3	4	2	2	4	2	3	4	3	5	5	6	5	6
5	5	7	6	7	5	6	5	3	3	1	4	3	6	7	6	4	7	5	6	7	7	7	7	6	4	4	5	5	6	6	7
6	5	5	7	5	4	6	5	3	3	1	3	3	6	2	5	7	4	7	5	6	4	6	5	5	4	2	3	2	1	3	3
4	5	7	7	4	6	5	6	6	3	3	1	2	6	5	7	6	6	7	6	6	6	5	5	3	3	1	3	6	7	5	5
7	5	6	6	6	7	5	5	5	2	2	3	1	7	6	6	7	3	2	3	3	7	7	7	6	5	1	1	2	2	1	3
3	3	2	2	6	7	7	6	6	1	2	1	2	2	3	4	2	5	6	7	5	3	5	6	7	3	2	2	4	6	5	5
7	6	6	7	6	4	6	6	5	2	3	4	2	7	5	7	5	6	7	6	6	7	5	5	4	2	3	3	1	2	2	1
3	2	1	2	5	5	6	6	4	2	2	4	2	6	5	6	6	5	7	7	6	5	3	6	5	2	3	2	4	6	5	4
6	6	7	4	6	4	5	2	6	2	3	2	5	4	6	5	5	2	7	7	6	6	4	4	7	3	3	2	1	3	3	3
5	7	7	6	4	4	6	5	6	1	2	3	3	7	3	6	6	6	6	6	6	7	7	6	7	3	2	1	3	1	2	2
5	6	3	7	6	7	6	5	6	7	5	7	5	5	3	6	5	6	3	4	7	6	6	3	3	5	5	4	2	5	2	1
5	3	5	4	2	3	4	3	2	5	2	5	2	3	4	4	3	5	3	7	3	7	4	7	4	5	5	5	2	5	5	2
6	6	4	6	7	5	7	6	5	5	5	7	5	6	3	3	7	6	4	5	6	2	5	4	4	2	3	2	1	3	3	3
6	6	6	3	7	6	5	6	6	7	5	7	5	3	5	6	5	6	4	6	4	2	3	2	2	2	1	2	2	4	3	2
6	6	5	5	5	5	6	7	5	1	1	3	3	3	3	2	1	5	4	5	7	6	4	5	5	2	3	3	3	3	3	2
6	6	6	5	6	4	3	6	4	2	3	3	4	4	6	5	5	5	4	7	6	7	7	4	7	3	4	2	2	2	1	3
3	3	2	2	2	1	2	4	1	7	7	5	5	3	2	4	2	2	3	3	4	4	3	1	3	3	1	3	4	4	4	6
5	6	4	4	7	3	6	6	5	2	1	2	5	6	7	6	5	4	2	2	2	7	5	5	5	2	3	2	5	6	6	7
5	3	7	5	4	3	3	3	2	5	1	3	3	4	3	7	3	6	5	3	5	5	2	3	3	2	3	2	3	2	3	5
1	2	2	2	2	1	2	2	1	7	7	5	7	2	2	2	1	1	2	1	3	6	6	5	5	3	1	3	7	7	5	5
7	7	7	7	6	6	6	5	5	2	4	3	1	7	6	7	5	7	7	6	7	5	7	4	4	5	6	6	1	2	1	1
3	3	6	3	3	2	1	4	3	5	2	3	4	3	5	5	1	5	3	7	3	3	7	7	6	3	2	3	4	3	3	4
1	3	2	4	7	6	5	7	7	1	2	1	2	7	7	7	7	3	3	3	2	4	3	3	3	1	2	1	6	7	4	5
3	6	7	5	7	5	5	6	7	7	5	5	4	3	6	4	6	6	5	6	3	4	5	4	5	2	2	2	2	1	4	5
7	7	7	6	7	7	5	7	5	2	4	2	5	6	5	7	6	7	5	7	7	7	7	7	4	2	2	1	1	3	1	2
3	4	2	4	3	3	2	1	3	4	5	5	4	3	2	4	3	4	3	4	3	3	6	5	6	7	6	6	5	4	4	5
7	5	5	6	6	4	4	3	4	5	3	4	2	5	3	4	7	5	6	3	7	4	7	5	5	3	2	2	3	3	3	2
5	6	7	6	7	3	5	3	6	5	1	2	3	6	4	6	5	4	6	7	6	7	7	6	7	3	2	1	3	2	2	2
7	2	5	6	3	4	3	2	3	3	4	4	3	2	5	5	5	5	6	4	4	6	6	7	7	1	2	1	4	3	3	3
5	6	4	5	7	6	5	7	6	5	5	4	5	3	6	6	5	3	4	2	2	5	5	4	4	4	4	3	3	5	3	3
5	6	7	3	7	5	5	7	5	7	5	7	4	3	7	3	6	6	4	5	5	5	6	6	6	2	2	2	2	4	3	2
5	7	4	7	6	5	6	7	6	2	2	1	3	7	7	6	7	3	3	2	3	4	6	7	6	3	1	1	6	7	4	5
7	6	5	6	6	5	6	6	5	2	2	2	4	6	7	6	7	3	2	1	4	6	7	4	7	3	2	1	2	2	3	1
6	3	5	6	3	3	3	3	3	3	2	3	3	4	6	2	5	6	4	4	5	3	7	4	4	6	6	5	2	4	2	2
5	6	5	6	6	5	5	6	6	2	2	3	3	6	7	6	7	2	4	4	4	7	6	6	4	3	1	2	6	5	6	6
4	3	1	2	3	2	3	1	2	5	5	4	7	2	4	2	3	2	3	3	4	3	2	2	4	5	5	4	5	7	6	4
6	7	7	3	6	6	4	7	6	4	2	1	2	1	3	2	3	6	5	4	6	1	2	2	1	2	1	3	2	1	4	3
7	7	6	7	5	7	2	7	6	4	3	1	1	7	5	7	6	7	6	6	7	6	6	6	6	2	2	3	1	2	2	1
6	5	7	6	6	3	6	3	7	2	4	3	2	6	4	6	5	6	4	6	7	7	5	5	7	3	1	3	3	3	1	1
6	7	4	4	7	6	7	5	6	7	3	5	5	2	7	4	7	5	2	2	7	5	4	5	4	1	1	2	3	6	2	1
6	6	7	7	6	6	3	6	5	4	3	1	2	5	6	5	7	7	5	5	7	6	7	7	5	2	2	3	3	1	2	1
6	7	6	6	6	5	6	5	7	1	4	1	2	6	7	6	7	7	6	7	7	6	7	4	6	4	4	2	7	4	5	6
1	2	1	1	1	1	2	1	3	7	5	7	7	2	1	1	3	2	2	2	2	1	1	2	5	2	3	2	6	7	6	6
7	4	7	5	6	4	3	6	3	2	3	3	5	6	4	6	4	6	5	7	4	7	7	6	7	2	4	2	2	2	2	2
7	5	5	7	5	4	5	5	6	1	4	4	2	6	6	5	4	5	7	6	5	4	5	5	7	2	1	2	1	3	3	2
2	3	3	4	7	5	4	5	5	4	2	3	1	5	7	6	6	4	3	4	3	4	6	6	5	4	1	4	2	2	2	3
5	6	4	6	4	4	1	4	3	3	2	5	4	5	5	5	3	5	4	4	6	4	5	6	4	5	5	5	2	2	2	5
2	3	3	1	5	5	6	5	6	2	3	3	1	6	5	7	6	5	7	7	6	6	5	4	5	2	3	2	3	6	5	5
4	4	3	3	3	2	2	2	3	4	5	4	4	4	3	2	3	4	3	4	3	2	5	5	5	1	3	2	5	6	3	5
5	6	7	6	6	6	3	5	7	1	3	2	4	5	7	6	6	7	6	6	6	5	6	6	7	1	2	2	4	6	5	4
5	7	3	6	6	7	5	5	7	7	5	7	5	6	3	4	6	6	4	6	4	4	4	6	6	4	4	5	2	3	2	2
6	4	4	6	6	6	7	7	5	7	5	4	4	7	2	5	6	3	3	3	2	5	7	6	7	2	2	4	3	3	1	4
5	3	3	5	4	3	2	3	2	4	5	4	2	4	3	3	4	6	4	4	4	2	3	3	4	2	3	2	3	3	5	4
5	3	4	5	3	3	2	3	3	5	4	2	4	5	4	3	2	4	4	5	5	7	7	6	4	3	2	1	4	6	3	3
6	4	6	7	5	5	6	6	6	3	4	1	1	6	5	7	7	4	2	2	2	4	7	3	5	2	2	3	1	3	2	3
5	5	4	5	3	3	1	4	4	2	5	2	3	3	4	3	6	5	6	3	5	3	6	7	7	2	3	2	4	3	4	3
7	7	5	5	5	3	4	6	6	2	4	2	4	3	5	7	6	6	5	6	6	6	4	6	6	3	2	4	2	2	2	2
7	7	6	6	4	6	4	6	6	2	3	3	3	6	7	5	5	7	5	7	5	5	7	4	5	3	1	3	2	1	2	3
5	3	4	6	6	7	6	7	5	1	2	2	1	3	4	2	1	3	3	3	2	3	4	4	5	2	1	3	6	4	7	5
5	7	5	5	6	5	4	7	6	3	3	2	2	1	1	3	3	3	5	6	6	7	7	6	5	2	2	2	2	3	1	4
1	2	2	2	7	4	6	7	7	7	5	4	7	5	5	3	6	7	3	5	6	6	3	7	4	1	2	1	3	3	2	2
6	6	6	5	6	5	7	6	4	2	3	3	1	6	6	7	6	3	3	2	2	7	5	6	7	5	3	1	2	2	2	3
5	7	4	5	7	4	5	6	7	2	4	2	1	1	2	2	4	5	4	2	3	6	7	6	6	7	6	5	3	3	3	3
2	3	3	2	4	2	1	1	3	5	3	5	5	3	1	3	4	3	3	4	2	4	7	7	7	2	3	2	5	6	4	6
6	6	6	6	3	6	6	5	4	3	3	5	1	6	5	6	4	5	5	7	5	7	4	7	7	3	1	3	2	3	1	3
6	5	6	6	4	5	2	4	5	2	5	2	3	4	5	5	5	3	6	7	5	4	7	7	4	3	1	3	2	3	4	1
2	3	3	2	2	2	3	2	1	5	7	7	5	3	4	1	3	2	3	3	4	5	4	3	3	5	2	3	4	6	5	5
5	3	6	7	6	4	7	6	5	2	4	1	2	6	7	6	6	4	2	4	4	4	4	3	4	3	3	3	6	7	5	5
3	4	4	3	2	4	3	2	1	4	4	4	3	4	3	2	4	5	4	5	3	4	5	5	6	1	1	3	4	4	6	5
6	6	4	7	4	5	6	3	4	3	2	2	4	5	5	6	4	6	5	6	5	2	1	1	1	3	1	4	3	2	3	1
6	6	4	7	4	5	6	3	4	2	3	3	4	6	5	4	5	6	5	6	5	6	5	6	2	3	1	1	3	2	2	2
5	6	4	6	5	7	7	6	6	7	4	5	7	5	7	4	4	5	3	2	6	7	7	3	5	2	2	2	2	2	2	4
6	5	6	6	7	6	6	5	7	2	2	2	1	7	7	7	7	1	2	4	4	5	6	5	4	3	4	2	4	6	6	5
5	7	6	5	6	7	6	7	5	2	1	2	3	4	2	2	4	5	3	2	6	5	6	6	6	2	1	3	2	3	3	3
3	3	2	2	2	2	1	3	2	7	5	7	7	2	3	2	4	3	2	3	4	4	7	7	4	4	5	3	5	6	5	6
5	6	6	7	7	3	7	6	7	1	3	2	2	3	2	3	4	6	5	5	6	4	7	6	6	2	3	4	2	1	3	2
5	7	5	5	6	7	6	6	6	5	5	7	4	6	5	4	5	5	3	3	5	6	7	7	5	2	3	3	2	3	4	2
6	5	5	7	5	4	6	7	7	2	4	2	1	3	2	1	4	6	4	6	6	7	6	6	5	2	1	3	3	2	2	3
6	5	4	6	5	6	6	6	6	4	4	7	7	5	3	5	6	6	4	5	5	3	6	4	4	4	5	3	2	2	4	2
7	4	5	7	6	4	3	6	4	3	2	4	2	4	4	6	6	6	5	7	4	4	3	3	3	2	2	2	2	2	1	3
1	2	2	2	2	1	2	1	1	5	7	5	7	1	3	2	1	1	2	1	3	5	7	5	6	2	3	2	7	6	7	5
6	6	6	5	6	5	4	5	7	2	2	3	4	6	5	6	7	7	6	6	6	5	7	5	5	2	2	3	6	7	7	4
4	3	2	2	6	3	6	6	6	2	2	2	4	7	6	5	6	7	6	6	7	4	4	7	5	5	2	2	6	7	7	4
6	6	5	5	6	7	5	5	5	2	3	3	1	2	1	2	3	5	6	5	4	4	6	5	4	1	3	1	3	2	2	2
5	3	6	5	3	4	2	3	3	4	4	2	3	5	3	3	4	5	4	4	5	5	5	5	4	1	2	1	2	2	4	5
3	2	2	1	5	3	6	5	7	3	3	3	2	4	7	5	7	7	5	6	7	6	6	5	7	2	2	3	1	3	1	2
5	3	6	5	4	1	4	2	4	5	2	4	2	3	3	5	4	6	4	4	4	2	1	1	3	1	3	2	2	4	5	2
6	7	4	6	5	3	6	6	3	2	3	2	3	4	6	5	5	4	7	5	6	4	6	6	1	4	4	3	3	1	3	1
3	4	4	4	4	1	2	2	4	5	2	4	5	5	4	2	3	4	4	5	5	7	6	4	5	5	4	6	4	5	4	2
4	4	3	3	1	3	4	1	3	4	4	3	5	2	4	4	3	5	4	4	5	5	3	6	1	2	3	2	4	4	3	6
7	5	6	6	6	5	2	6	5	3	3	3	3	6	6	4	5	6	4	6	6	6	6	7	5	2	1	2	3	2	3	1
6	6	5	7	4	6	5	4	5	3	5	2	2	4	6	5	5	6	5	5	6	7	4	4	5	1	3	2	2	1	3	3
7	5	6	7	6	4	6	5	4	3	3	3	3	6	5	5	6	6	7	6	4	4	6	5	6	3	1	3	2	1	5	1
6	7	5	5	6	5	6	3	7	2	3	2	1	5	6	6	7	2	3	1	3	6	4	7	6	1	3	1	3	2	1	2
7	4	7	5	4	5	7	5	6	3	3	2	2	5	6	7	6	2	2	4	2	7	6	6	7	3	1	2	4	1	2	2
5	6	6	7	5	5	3	6	6	3	2	3	4	6	7	4	4	5	6	6	6	6	6	7	7	2	2	2	2	1	2	3
3	1	1	1	1	1	1	2	1	7	7	5	5	1	1	3	1	3	2	1	1	3	3	6	4	5	3	4	7	7	7	6
1	2	2	2	5	7	7	7	6	7	7	7	7	4	4	2	3	4	4	6	4	4	5	5	5	1	1	2	3	2	3	5
6	6	5	6	7	7	7	4	7	5	5	4	7	6	6	5	3	4	4	7	7	7	7	6	7	1	1	1	3	1	3	3
7	5	5	6	6	7	4	7	6	4	7	7	4	6	5	5	3	3	6	7	5	4	6	7	7	1	1	1	2	4	2	3
6	6	5	7	5	7	7	6	7	2	3	4	4	6	7	6	6	2	3	4	3	5	6	6	7	2	3	1	4	3	1	2
2	1	2	3	1	2	1	3	2	7	4	7	5	3	2	2	1	2	2	1	3	3	5	2	1	3	5	2	6	7	7	4
7	7	7	6	5	5	6	7	5	1	2	2	4	6	6	7	6	7	7	6	6	4	4	4	4	2	3	3	1	2	1	1
5	6	6	7	5	5	3	7	5	3	3	3	3	6	7	3	5	6	6	6	5	7	7	7	5	2	4	3	1	3	3	2
6	5	7	6	7	2	5	6	4	2	4	4	1	5	6	4	6	4	6	6	7	5	6	6	5	2	2	3	2	1	2	1
5	6	4	6	4	3	4	3	4	2	4	3	3	4	3	7	5	6	4	5	5	6	5	4	5	2	3	2	2	3	3	2
3	4	3	2	1	3	3	3	2	4	5	5	4	4	2	2	4	3	4	3	3	6	6	5	7	5	4	5	6	6	4	5
7	6	6	7	5	5	5	6	5	1	4	4	2	6	5	7	5	6	7	4	7	7	6	5	5	1	3	3	1	3	2	1
2	3	1	1	2	1	3	1	1	7	4	7	7	2	1	1	3	1	1	3	3	4	5	6	3	2	4	2	7	7	6	7
4	3	3	3	2	3	2	2	3	5	4	5	4	4	2	4	2	4	4	4	2	2	5	5	7	5	3	2	4	4	5	4
6	6	5	6	4	5	4	4	4	2	2	2	4	6	4	4	5	6	6	6	3	6	7	6	4	1	3	1	2	3	1	1
5	3	3	5	5	7	7	6	7	7	5	4	7	4	3	3	3	3	4	2	2	2	2	5	1	2	2	2	5	4	4	3
3	2	3	2	1	2	3	3	2	4	5	5	5	3	3	3	2	3	3	4	2	5	4	2	5	4	3	2	5	5	7	4
7	5	4	5	7	7	5	6	5	5	7	5	4	4	3	5	7	4	5	3	3	7	6	4	7	2	2	3	2	3	5	3
6	6	5	6	6	5	3	6	7	2	2	2	4	6	5	7	6	2	3	1	3	7	6	4	7	2	2	3	3	2	5	1
4	7	7	5	5	3	6	6	3	3	3	3	3	4	4	6	6	5	4	7	6	5	4	7	5	2	1	2	2	3	1	2
7	7	6	6	5	7	3	6	5	3	2	2	2	7	5	5	6	6	5	7	7	6	5	7	4	2	1	2	1	2	2	1
2	2	3	3	6	7	6	5	7	1	2	2	1	3	3	2	2	3	2	3	3	3	3	5	5	3	3	2	6	5	5	6
5	6	6	7	4	6	5	5	5	3	3	3	3	5	6	4	6	5	7	5	6	7	5	6	7	3	2	3	3	2	2	1
2	1	2	2	2	1	2	2	1	7	4	7	7	2	2	2	1	1	2	2	2	5	7	7	5	3	1	3	7	7	5	5
6	6	6	7	5	6	6	5	3	4	1	1	4	4	5	7	6	7	4	6	6	4	7	6	5	2	2	3	2	2	1	2
3	4	3	3	2	3	2	2	3	4	4	4	4	2	3	4	3	4	4	4	2	2	6	5	7	6	7	6	5	5	5	5
4	3	2	3	7	5	7	6	5	7	7	7	7	3	6	2	5	3	5	4	7	6	5	6	4	6	5	7	2	4	3	2
6	6	4	6	7	6	5	7	5	4	7	7	4	5	5	3	6	5	6	7	3	6	6	7	5	3	5	4	2	3	1	3
6	7	7	6	7	7	6	7	3	7	7	7	7	3	3	5	5	6	3	4	6	6	7	7	7	2	2	3	3	3	4	1
4	2	2	3	5	3	6	7	5	2	4	4	2	6	7	5	5	6	6	6	7	3	3	3	4	2	2	2	6	3	5	6
5	6	5	6	7	7	6	7	4	7	7	5	4	5	4	5	5	6	3	5	7	7	6	6	7	1	1	2	2	3	3	3
4	3	3	4	2	3	4	1	2	5	5	4	4	2	3	3	4	4	3	4	3	4	4	3	6	2	3	4	4	4	4	6
2	5	3	6	1	4	3	3	3	4	4	3	3	3	4	4	3	3	2	7	6	5	5	2	5	5	5	3	4	4	4	5
5	5	6	7	7	5	5	4	6	2	1	2	3	7	7	7	3	3	3	2	2	5	6	7	4	2	4	3	2	4	1	3
4	4	3	3	3	3	2	1	3	2	7	5	3	2	4	4	3	4	7	3	3	6	5	7	4	3	2	4	4	5	2	5
6	5	6	5	7	6	5	5	5	4	2	2	2	3	1	2	3	5	5	6	5	6	4	6	6	3	5	3	3	3	1	3
5	6	6	7	6	5	6	5	3	2	1	3	4	6	4	6	5	6	7	5	5	7	5	7	6	1	3	2	3	2	2	1
7	7	7	6	7	6	5	5	5	3	2	1	2	7	6	5	7	7	6	6	7	6	7	7	7	2	1	3	1	2	1	2
5	4	3	7	5	6	7	5	7	7	7	5	7	3	6	4	4	6	5	3	5	4	5	5	4	1	3	2	3	3	3	2
3	3	6	3	4	4	1	1	3	5	2	5	4	2	2	6	4	6	4	3	5	4	7	7	5	4	5	5	4	3	3	4
6	5	6	5	7	5	7	5	5	3	1	1	2	7	7	6	7	3	3	2	3	7	5	5	7	4	3	4	6	5	5	5
4	2	3	3	5	6	6	5	6	3	2	3	1	1	2	3	2	5	6	4	6	4	7	3	5	3	2	1	3	2	1	5
3	3	3	1	3	2	1	3	2	4	7	5	5	3	2	2	4	3	3	4	2	5	6	5	7	5	5	6	6	4	5	6
6	6	6	6	7	6	6	5	5	1	2	1	2	3	4	2	3	6	6	6	4	4	6	5	6	3	2	4	2	1	3	2
6	5	5	6	6	5	6	5	4	3	1	4	2	4	7	7	5	2	4	2	1	7	5	6	6	2	3	2	2	2	2	5
6	5	5	6	6	7	7	3	5	4	2	1	2	2	3	2	2	6	3	5	7	6	5	6	6	5	5	5	2	3	1	1
6	5	5	5	6	5	6	3	7	3	3	3	1	4	6	7	7	4	2	4	4	4	7	6	7	3	3	3	7	6	5	6
5	5	6	5	6	4	5	7	7	7	7	7	7	5	3	6	4	4	5	7	3	7	4	7	7	1	3	2	3	1	6	2
2	3	2	3	5	4	6	7	7	7	7	4	7	6	3	3	6	5	4	3	7	6	4	7	2	2	1	1	2	4	3	2
4	5	7	4	6	7	6	6	7	5	5	4	7	4	1	4	4	2	5	3	7	2	2	3	5	5	2	1	3	2	1	2
6	6	5	6	5	6	3	4	3	3	3	2	3	6	3	6	5	5	6	5	6	7	6	7	5	2	3	2	2	2	3	3
2	4	3	2	3	2	4	2	1	4	7	5	4	1	4	2	4	4	3	3	3	6	4	7	3	3	3	3	6	4	7	4
2	4	1	1	6	7	7	6	7	7	5	4	7	4	3	2	4	4	6	5	4	6	4	5	3	1	1	2	3	3	4	3
3	3	6	3	3	2	3	4	1	5	2	4	5	3	4	4	3	2	5	5	6	7	3	5	5	3	3	3	4	5	4	2
7	6	5	5	7	5	7	7	6	1	1	2	1	4	3	3	3	3	3	4	1	6	7	5	6	3	2	1	2	3	4	1
6	7	4	6	4	5	4	6	4	2	5	3	4	4	3	7	6	6	5	6	5	5	2	3	4	1	3	2	2	2	2	4
6	6	4	6	4	5	2	4	4	4	3	3	3	5	4	5	5	6	6	5	4	5	3	2	3	3	3	3	2	2	3	4
6	5	5	5	7	7	5	6	5	7	7	4	7	6	5	4	3	5	6	6	3	4	7	5	7	6	6	5	2	1	3	2
1	2	2	1	7	6	5	5	5	2	4	1	2	1	1	2	1	4	5	7	3	7	6	6	6	3	4	4	3	6	3	2
7	5	5	6	7	5	5	3	2	5	2	3	4	6	5	4	5	5	7	4	6	7	6	5	4	2	2	2	1	3	4	2
2	3	2	2	6	3	6	5	7	2	4	3	2	7	6	4	7	7	6	7	6	6	5	6	7	4	4	2	6	5	4	6
7	6	6	5	7	5	5	3	5	3	2	1	5	3	5	6	7	6	5	6	6	6	7	6	5	2	2	3	2	1	1	2
7	6	6	7	4	5	6	5	6	1	4	2	3	7	6	3	7	5	6	7	6	6	7	6	5	2	2	2	2	1	4	1
5	6	7	7	4	4	6	5	6	1	2	5	2	6	5	5	6	7	4	6	7	5	7	7	7	3	2	3	2	2	1	3
5	6	7	5	7	6	6	6	4	3	3	2	1	2	1	4	3	6	5	6	5	6	6	6	6	2	3	2	2	2	3	3
5	6	4	6	6	6	7	6	5	7	5	5	7	6	3	5	5	3	5	6	6	4	3	5	4	2	3	3	4	3	1	2
7	6	5	6	5	7	3	3	6	3	5	1	3	6	6	5	3	5	5	6	6	5	5	7	6	2	2	3	2	1	3	2
5	6	7	5	5	6	4	2	5	2	3	2	3	5	4	4	7	6	4	5	7	4	7	5	4	2	3	2	2	3	2	1
6	3	6	3	3	4	2	3	3	4	1	5	2	3	3	5	4	5	3	4	6	6	7	4	4	6	6	7	5	1	3	3
6	5	5	6	7	5	4	4	6	1	3	4	2	7	6	5	5	2	3	1	3	5	7	4	7	2	2	3	3	2	3	2
6	6	6	5	7	6	5	6	5	4	2	1	2	4	1	2	3	4	7	6	5	7	6	5	5	2	2	3	3	1	2	5
5	3	4	4	4	2	2	3	2	5	2	5	2	4	4	3	3	3	5	4	6	5	7	3	7	1	3	3	4	5	2	5
4	1	3	3	2	1	2	3	3	5	4	5	5	3	2	2	4	2	4	4	3	4	4	4	3	5	5	3	3	6	5	5
3	4	2	3	2	3	2	3	2	5	4	5	5	3	4	3	2	2	4	4	3	5	7	3	6	5	5	5	6	4	4	5
4	4	4	4	4	3	1	3	3	2	5	5	3	3	4	4	3	5	4	4	5	7	5	6	7	3	2	1	4	3	5	5
6	6	7	7	5	6	7	5	3	1	2	4	4	6	5	6	6	4	7	6	7	4	5	6	4	1	3	2	1	2	3	1
4	3	4	3	1	3	4	1	3	3	4	5	4	3	2	4	4	4	5	4	4	7	3	5	4	2	1	2	5	4	3	5
7	3	5	6	4	3	4	3	4	2	4	3	3	5	6	3	5	4	5	5	6	5	7	6	5	2	1	2	3	3	4	2
1	3	2	2	5	5	6	6	4	2	3	2	3	7	6	5	5	1	2	1	1	5	6	4	6	2	3	2	3	5	2	2
4	1	3	3	4	2	1	1	3	4	7	5	4	1	4	4	2	4	3	4	2	6	5	4	7	2	3	2	5	5	4	6
1	2	2	1	2	1	2	2	1	7	7	5	7	2	2	2	1	1	2	2	2	5	6	6	4	3	3	3	7	7	6	7
5	6	3	7	6	6	7	6	5	3	2	1	2	3	3	2	4	4	5	7	6	1	4	3	3	2	3	2	6	5	5	6
5	6	5	4	3	3	4	4	2	2	4	4	2	5	4	5	3	3	6	5	5	6	5	6	7	5	3	5	3	2	5	2
6	6	5	7	6	5	6	5	3	4	1	3	2	6	4	5	6	6	5	6	6	6	5	4	7	1	3	2	1	3	3	2
5	4	4	3	2	3	3	3	3	5	5	2	3	4	3	3	4	4	5	5	4	5	5	4	6	5	4	5	4	4	5	3
2	3	2	2	7	6	5	5	5	2	3	1	2	1	1	2	1	3	5	4	7	4	6	5	7	3	2	4	6	3	7	6
5	5	5	6	3	4	4	4	3	3	2	5	2	6	3	5	5	6	6	4	4	5	5	7	7	4	3	2	3	2	4	3
7	5	7	4	6	6	3	6	5	2	3	2	4	5	7	6	5	7	5	5	7	2	2	4	4	3	3	3	5	6	7	4
7	6	7	5	5	7	6	6	5	1	4	2	1	7	7	6	6	7	7	6	7	5	5	6	5	1	3	2	7	4	5	6
7	5	5	7	3	4	6	3	7	2	2	4	3	3	7	5	5	5	7	4	6	6	7	5	6	1	5	1	3	2	3	1
5	7	6	2	4	4	2	2	3	5	1	3	3	3	4	5	5	6	5	4	4	4	6	5	5	3	1	3	3	3	4	2
5	7	7	6	3	5	5	7	5	3	4	3	1	4	6	7	5	5	7	6	6	5	5	6	7	4	1	2	2	2	1	2
6	6	4	7	4	3	7	6	6	2	1	2	4	4	6	7	7	6	7	6	6	6	7	5	3	5	3	2	5	7	7	7
6	6	4	6	7	7	5	6	5	5	7	5	4	5	5	3	6	6	3	5	7	3	3	2	2	2	1	2	2	3	1	5
4	4	4	3	3	4	3	2	1	5	2	4	5	3	5	5	1	3	5	4	6	6	6	7	6	5	2	1	5	4	3	5
7	7	7	6	6	5	6	3	7	3	3	3	2	7	6	6	5	7	7	6	5	7	6	4	6	1	3	4	2	2	2	1
5	6	6	4	6	4	6	5	5	2	3	4	2	6	7	5	5	6	5	6	7	3	5	7	5	2	4	2	7	7	7	6
1	2	3	2	5	5	5	4	5	2	4	2	3	5	6	3	6	6	4	6	6	3	7	5	3	1	3	2	2	3	2	2
7	4	7	5	6	3	5	7	6	3	4	2	2	5	6	6	7	3	3	2	1	4	4	3	5	3	2	3	2	1	4	1
7	6	6	6	3	6	5	6	5	2	3	2	4	6	5	5	6	7	5	6	6	6	7	4	6	2	4	3	3	1	2	1
4	3	2	2	6	6	4	5	6	2	3	4	2	6	5	6	7	7	7	6	5	6	4	6	3	4	2	2	5	6	5	7
6	4	4	3	5	6	4	7	6	3	3	1	1	6	7	6	6	6	7	7	6	7	7	6	7	1	2	2	1	2	1	2
1	3	2	4	1	3	2	1	3	7	4	7	5	3	2	4	2	2	3	3	4	4	5	6	5	3	1	4	6	4	6	6
5	6	7	5	7	5	6	5	7	7	5	4	4	4	6	5	5	5	7	4	6	6	5	4	5	2	2	3	2	2	3	2
5	5	6	3	3	4	2	3	3	3	4	4	4	3	5	3	5	5	5	7	2	4	6	6	6	1	4	2	2	4	3	4
6	7	4	4	5	5	7	5	6	3	4	1	1	6	7	5	7	3	3	4	4	7	7	7	6	5	6	5	7	5	6	7
6	6	6	4	6	6	6	6	6	5	3	7	5	6	5	5	3	6	5	6	4	7	7	6	6	2	3	2	2	4	3	2
6	5	5	6	7	7	6	7	6	1	1	1	1	3	4	3	3	5	5	1	6	4	7	7	5	4	2	2	5	5	4	5
7	6	5	6	5	5	4	6	5	2	4	2	4	6	4	6	5	6	5	6	6	7	7	7	7	2	3	2	3	2	1	1
5	3	6	7	3	4	3	3	3	2	3	3	3	3	4	5	6	5	6	3	5	7	6	6	5	5	3	3	3	4	3	3
7	5	5	6	5	3	4	6	3	4	5	3	2	5	4	5	5	3	5	6	7	7	6	6	4	3	1	3	2	2	3	2
4	4	3	3	2	3	4	2	1	4	4	5	4	2	3	3	4	5	4	2	3	1	4	1	1	3	3	1	6	4	4	4
4	4	4	4	7	7	7	5	6	7	4	5	7	3	4	3	3	3	3	4	1	7	7	5	7	5	2	1	5	3	5	4
3	5	2	6	2	3	3	2	3	4	2	3	4	4	3	3	4	4	4	6	4	7	6	7	5	3	4	5	4	3	3	4
5	6	7	5	7	6	7	6	6	7	4	7	5	4	4	6	6	4	6	6	6	7	7	4	5	2	1	3	2	2	3	2
6	6	6	7	5	5	7	5	3	3	2	1	4	7	5	5	5	7	4	6	6	6	6	6	4	3	2	2	1	3	2	1
2	2	3	3	2	3	1	2	3	4	7	5	5	2	4	2	3	2	3	4	3	3	4	4	2	3	4	5	4	4	4	6
5	6	4	3	3	3	1	4	4	3	2	4	5	5	4	3	3	4	5	5	4	3	1	1	2	2	2	2	3	5	3	4
5	7	6	5	6	6	7	5	5	3	3	1	1	1	4	3	1	6	4	6	5	6	5	7	6	2	2	3	3	2	3	1
5	5	7	7	5	7	6	5	6	1	2	2	3	6	6	7	7	2	4	2	3	7	7	7	6	3	4	2	2	2	3	2
7	7	7	6	4	5	7	5	6	1	2	3	2	7	5	7	5	6	7	7	6	6	5	7	6	3	1	2	2	2	1	1
5	4	5	4	3	4	3	3	2	3	4	3	5	5	2	6	2	5	3	4	6	7	7	6	7	5	3	5	3	3	3	3
6	7	5	5	7	4	7	5	7	5	4	4	7	5	5	3	6	5	6	5	5	7	6	5	7	2	2	2	2	2	3	1
6	7	6	6	6	3	5	7	5	2	5	3	2	5	7	6	5	5	6	7	6	7	6	7	7	2	1	1	1	2	1	2
6	5	7	7	4	6	5	6	4	3	4	1	2	5	5	7	5	5	7	6	5	6	4	7	6	2	3	2	3	2	1	2
6	5	5	7	7	5	3	6	5	2	3	3	3	7	3	7	5	7	5	6	6	7	7	6	6	2	3	3	5	6	7	4
7	7	6	6	5	7	3	6	5	1	4	2	1	6	7	5	5	6	7	6	6	6	7	7	4	2	1	2	1	2	1	3
4	4	3	5	1	4	3	3	3	4	4	3	3	2	4	4	4	5	5	3	5	4	3	6	7	5	3	5	4	4	5	3
6	4	6	5	3	2	4	4	3	2	3	1	4	5	4	3	6	5	4	6	4	6	4	6	7	3	3	3	4	3	1	3
4	4	3	4	4	1	2	2	4	4	3	4	4	3	4	4	3	5	4	4	5	3	6	4	3	5	4	5	4	4	5	5
7	6	5	7	6	6	5	6	3	4	2	2	2	6	7	4	5	7	4	6	7	5	5	7	5	3	2	2	3	1	2	2
5	4	6	6	7	5	5	6	7	4	7	7	7	6	5	3	5	6	6	4	4	5	4	5	4	1	3	1	2	3	3	6
5	6	5	5	7	5	7	5	5	7	7	4	7	5	2	5	6	5	5	6	3	7	6	7	4	4	3	4	3	3	4	2
5	6	5	6	6	6	7	4	5	2	2	1	3	2	2	4	1	6	6	5	4	6	7	7	7	2	4	2	2	3	3	3
6	6	3	5	3	4	4	3	2	3	3	2	5	4	5	5	3	5	6	4	4	6	5	5	7	5	3	5	2	4	4	2
7	7	6	7	6	5	6	5	6	3	4	2	1	6	6	7	6	7	5	7	7	5	7	7	7	1	2	4	1	1	2	1
4	3	3	3	2	3	2	2	3	5	4	5	3	3	1	4	4	2	3	4	4	6	1	4	6	6	7	6	6	4	5	4
6	3	6	3	4	3	1	3	3	2	3	3	4	4	4	3	4	6	5	4	3	4	6	7	5	3	2	5	2	4	6	2
6	5	6	5	7	7	6	6	6	5	7	7	7	5	4	5	5	5	6	6	4	5	7	6	5	1	2	2	2	3	4	2
1	4	3	3	2	3	1	3	3	5	4	4	7	4	2	2	3	3	4	3	3	5	6	6	5	4	5	5	5	5	4	6
5	4	5	6	2	3	4	3	3	3	5	1	5	5	4	3	5	5	7	4	3	7	5	4	6	2	1	2	3	3	4	6
6	7	7	3	5	7	7	6	6	5	7	4	7	6	4	6	4	5	6	5	6	7	6	5	6	2	2	2	3	2	2	2
6	7	7	5	7	3	5	5	5	2	3	2	4	6	5	5	6	6	5	7	5	6	7	6	7	3	2	3	2	1	2	1
5	4	5	7	4	3	3	4	3	2	2	2	4	6	5	4	3	5	5	5	5	7	4	6	5	2	2	3	3	2	3	2
3	1	1	1	5	4	7	5	7	2	3	3	1	7	6	5	7	1	2	1	2	7	5	5	5	2	2	3	2	2	3	1
6	7	6	6	5	4	7	5	7	3	1	3	2	7	6	5	7	7	5	7	7	4	5	7	5	2	4	3	5	7	4	5
6	7	5	5	5	5	7	5	6	2	3	3	1	6	7	5	7	6	7	6	7	7	6	6	6	3	2	3	1	2	2	2
5	6	5	5	7	5	7	6	5	1	2	1	2	2	2	4	2	4	3	3	4	6	7	7	5	5	7	5	2	2	2	4
5	7	3	3	1	3	4	4	3	2	5	2	3	3	3	5	4	5	4	3	6	1	2	1	2	4	4	3	3	2	3	3
7	7	5	6	3	5	6	6	5	3	2	2	2	5	5	7	5	6	6	6	6	6	4	7	4	2	3	3	1	3	1	3
7	7	6	7	5	5	6	6	6	4	3	1	1	7	6	7	5	7	6	7	6	4	7	5	6	2	2	3	1	2	1	2
5	7	5	5	7	6	6	5	7	7	7	4	5	4	5	4	6	6	6	5	4	6	5	7	7	3	2	2	2	1	3	5
4	4	3	3	1	4	3	2	2	5	2	3	5	3	4	4	2	5	4	5	3	4	5	3	5	1	2	1	4	4	3	6
6	7	5	5	6	6	7	6	5	1	1	4	2	3	2	4	3	4	3	5	4	4	7	7	4	2	2	3	3	3	3	1
6	5	5	6	6	7	7	6	5	4	5	7	7	5	5	5	4	7	3	5	6	7	7	4	5	5	5	4	3	3	2	2
3	2	6	6	7	6	5	5	7	2	2	1	3	2	2	4	2	4	1	3	3	6	5	5	5	1	1	3	6	5	6	5
5	6	5	7	6	7	6	5	5	2	1	2	4	3	4	1	2	4	7	6	5	6	6	5	7	3	1	2	2	2	3	4
6	6	5	7	5	3	6	5	6	5	3	1	3	5	6	4	6	6	5	7	5	4	5	6	7	2	1	2	3	1	2	2
2	4	1	3	5	7	6	6	7	2	2	1	1	4	4	3	2	2	3	2	4	3	3	3	3	4	4	3	6	7	4	5
6	5	7	6	7	5	5	3	5	3	2	2	3	6	4	6	5	5	7	5	6	5	7	6	6	2	2	2	3	2	1	3
6	3	6	5	2	3	4	4	3	2	4	2	5	5	4	5	3	5	6	5	3	5	6	7	7	4	4	3	2	4	3	5
1	4	3	2	2	1	2	4	1	5	5	7	7	2	3	4	2	2	2	4	4	5	6	3	3	3	1	3	4	6	4	5
4	2	7	5	7	5	5	5	7	5	7	7	7	5	3	3	4	4	4	6	4	7	5	7	3	2	1	1	5	3	3	2
3	4	2	3	2	3	1	3	3	5	3	5	4	3	3	4	2	4	3	4	2	5	4	6	3	4	5	5	4	4	5	4
6	5	7	6	5	6	3	4	6	2	1	4	5	6	4	5	6	5	6	7	4	6	7	6	5	1	2	2	2	2	4	1
6	5	6	5	7	7	5	6	5	2	3	1	1	3	3	3	1	4	4	2	5	5	5	7	6	2	2	3	2	3	5	2
6	4	6	4	5	7	6	5	6	2	1	3	2	1	4	3	1	5	6	7	3	3	7	4	7	3	2	4	6	5	6	6
5	5	5	7	4	5	7	7	5	1	3	3	2	3	1	2	2	6	5	4	6	5	7	7	4	3	1	1	3	2	5	1
4	3	3	3	2	3	4	1	2	5	5	4	5	2	4	4	2	5	3	3	2	4	4	5	4	5	5	5	6	4	5	5
4	4	4	2	3	2	2	3	2	3	4	5	4	4	3	2	4	6	3	3	5	7	6	4	5	7	5	6	5	5	4	2
6	6	5	5	6	6	4	5	5	2	2	2	3	5	6	5	7	2	3	1	3	7	6	5	5	3	2	2	4	2	3	2
6	5	6	6	7	3	5	5	6	4	2	2	2	5	7	5	6	7	6	6	5	7	6	4	6	3	2	4	4	6	6	5
7	5	4	5	4	3	3	4	4	5	2	4	1	6	4	5	4	5	6	6	3	3	3	3	4	2	4	2	2	4	3	3
5	7	6	7	7	7	5	5	6	3	1	1	2	7	7	7	6	7	6	7	7	4	6	4	6	3	2	1	5	4	7	7
6	6	6	6	5	7	6	5	5	2	2	1	3	6	5	7	7	7	6	7	7	4	6	4	6	5	7	6	6	5	6	6
3	4	2	3	2	3	1	3	3	5	4	5	4	3	3	4	2	4	3	3	3	4	3	2	3	3	5	5	6	6	4	4
6	6	5	7	7	6	6	6	7	2	7	4	2	6	5	7	7	3	3	3	2	4	7	7	5	5	1	2	2	2	1	3
3	3	2	2	1	3	2	1	3	7	4	7	7	3	2	4	2	3	3	4	2	7	6	5	7	3	1	2	6	6	4	5
4	3	4	3	1	2	3	3	3	4	4	5	4	4	2	3	3	4	3	4	3	1	2	3	1	4	3	2	5	6	3	5
3	1	2	2	6	5	5	5	5	1	4	3	3	4	7	5	7	5	6	7	6	7	7	6	6	1	1	1	2	2	2	1
7	7	7	7	7	6	5	5	7	1	1	3	3	7	7	6	7	7	7	6	7	7	7	6	7	2	1	2	1	1	2	1
3	3	3	4	2	3	2	2	3	5	4	5	3	3	5	3	1	2	3	4	4	6	5	7	5	6	5	5	5	4	4	5
3	5	2	6	3	2	3	3	3	3	4	3	3	4	2	4	4	5	6	4	3	6	7	6	5	4	3	2	4	3	5	5
5	2	5	3	2	1	4	2	4	4	4	3	5	3	2	5	4	5	4	4	5	4	7	5	5	1	3	2	4	4	5	4
7	6	5	6	6	5	6	3	4	3	5	2	3	5	7	5	4	5	5	6	7	6	6	7	7	2	3	1	1	3	1	3
2	3	3	2	2	3	1	2	3	5	5	4	7	2	4	2	3	4	3	2	3	7	5	5	5	3	4	5	5	6	5	6
6	6	4	5	7	6	6	5	5	1	1	3	2	2	2	2	3	6	6	4	6	4	6	3	7	3	2	4	5	4	6	6
6	5	5	6	6	6	6	5	5	1	2	4	2	1	4	3	1	6	6	5	4	5	5	6	5	3	2	5	1	3	4	3
2	3	2	1	6	3	6	7	7	7	5	7	7	4	4	4	4	6	5	3	5	6	7	6	7	5	4	4	2	5	3	3
4	3	2	3	5	6	6	3	7	2	1	2	4	7	5	6	6	6	6	7	6	3	6	4	4	5	5	3	3	2	1	1
5	4	6	5	4	4	2	2	3	2	5	2	5	5	6	2	4	4	5	7	3	6	7	7	6	3	1	3	3	6	3	1
5	6	5	5	7	4	6	7	7	7	5	5	4	5	5	6	4	5	3	2	6	5	5	6	5	1	4	1	2	2	2	4
7	5	5	5	5	7	6	4	6	2	1	4	1	2	2	4	1	5	7	3	6	7	7	7	6	3	4	2	2	2	2	5
7	4	7	5	4	5	7	5	6	2	4	4	1	7	5	7	5	2	2	4	2	4	3	7	4	3	1	2	4	1	2	2
2	5	3	6	4	2	2	3	2	5	5	2	3	3	4	4	3	4	4	5	5	4	7	7	5	1	2	3	4	3	5	5
5	6	7	5	7	4	5	6	7	1	2	1	4	2	2	4	2	6	6	4	6	6	4	7	5	1	2	3	2	2	3	4
7	5	5	6	5	4	7	5	7	3	3	1	1	4	2	4	2	4	4	7	7	6	7	7	7	2	2	2	1	2	3	2
6	5	7	6	5	6	5	5	3	2	3	3	3	5	6	3	7	5	5	7	6	6	7	4	6	1	2	3	2	2	4	1
3	5	4	6	3	4	1	4	3	2	5	4	4	3	4	5	3	4	5	3	6	7	6	7	6	3	2	3	5	5	3	3
7	7	5	5	5	3	6	5	6	4	4	1	2	6	4	6	5	6	5	5	7	7	5	5	7	3	4	2	1	2	2	2
4	4	4	2	3	3	2	1	3	4	4	3	5	3	4	3	3	5	4	5	3	6	5	6	7	3	2	1	5	4	4	3
5	4	6	6	4	3	3	4	3	2	4	1	7	5	5	5	3	4	7	5	4	2	5	2	3	2	2	4	2	2	3	4
4	5	3	5	4	3	1	3	3	3	4	5	3	3	4	4	3	5	4	2	7	7	4	4	6	3	2	1	4	5	3	3
5	6	7	5	7	6	6	6	7	7	4	7	4	6	6	4	4	5	6	6	5	4	7	6	6	5	2	2	3	1	3	1
6	6	6	5	7	5	3	6	5	3	2	3	4	6	5	6	6	7	5	7	5	6	7	5	7	5	7	5	6	5	6	5
5	7	6	6	5	3	7	3	6	2	3	2	3	5	6	4	6	6	5	6	6	6	6	7	6	1	1	2	3	1	1	2
5	6	3	5	7	6	7	6	6	5	7	5	5	4	3	2	4	5	5	2	5	3	3	2	3	2	1	1	2	3	3	3
5	6	7	5	7	5	6	5	6	2	3	2	1	3	2	1	4	5	4	6	7	7	7	4	7	2	1	2	3	2	2	3
6	4	6	7	7	4	5	6	5	3	1	1	4	6	5	7	6	4	2	2	2	7	5	4	6	2	3	2	3	1	2	5
6	5	5	6	6	7	5	6	6	4	7	7	7	3	7	3	6	5	6	5	5	7	6	7	6	5	6	5	3	3	3	3
5	7	6	3	6	7	6	3	6	7	7	5	5	5	5	5	3	3	5	6	6	7	2	4	7	2	3	3	2	3	4	2
5	4	2	5	3	4	1	3	3	4	2	2	5	3	4	4	3	5	4	3	6	4	4	5	7	6	6	7	4	4	6	3
5	7	4	3	7	6	6	7	6	7	5	5	4	3	4	3	3	5	4	2	5	5	6	5	6	3	2	2	3	2	5	2
4	4	4	4	2	3	4	3	2	5	4	2	4	4	2	4	4	6	5	4	3	7	5	7	7	2	3	2	3	2	6	6
7	6	6	6	7	7	6	7	6	5	5	5	4	3	3	3	4	6	3	6	5	6	6	6	5	1	1	2	2	3	4	2
5	7	5	5	5	5	7	6	5	2	2	3	1	1	2	2	3	6	4	6	4	4	4	7	6	2	3	2	3	4	3	1
5	5	6	3	3	4	2	3	3	3	1	5	5	4	5	4	3	6	5	3	5	5	7	4	7	5	2	2	2	3	3	3
4	6	6	5	6	7	7	7	6	1	1	1	2	3	2	4	2	5	3	3	6	6	6	4	5	1	2	1	5	6	5	4
4	6	5	6	6	6	5	7	5	7	7	4	5	5	3	7	4	6	5	6	3	5	7	7	6	2	1	3	3	3	2	1
7	6	6	7	6	5	5	6	4	2	4	4	2	6	6	6	5	7	7	5	6	6	4	6	6	3	1	2	3	1	2	1
5	6	7	7	6	7	7	6	7	1	1	1	1	7	7	7	7	3	4	5	5	6	5	7	4	5	1	2	6	4	4	5
2	2	4	4	7	7	6	6	6	1	2	1	1	4	3	2	4	3	3	2	3	4	5	5	7	1	1	2	3	3	1	3
4	7	7	7	7	7	7	5	7	7	4	5	5	2	3	4	4	4	3	2	3	7	6	7	5	1	1	1	2	4	3	1
3	3	2	4	6	5	3	6	7	4	2	2	1	6	5	7	6	6	6	6	7	7	6	6	6	2	2	3	5	6	3	6
6	7	4	6	6	7	6	6	6	2	2	2	1	3	3	2	2	4	3	5	4	5	4	6	4	2	3	3	2	3	4	1
4	2	2	4	7	6	6	6	6	2	1	2	2	2	4	2	4	5	3	2	6	2	4	2	2	3	2	4	3	2	2	2
5	6	7	5	4	5	2	4	5	3	2	2	3	6	3	4	6	6	6	5	4	7	7	7	4	3	1	3	1	3	3	3
5	4	3	7	2	3	4	3	3	3	4	3	3	4	4	4	4	5	7	4	3	5	6	3	2	3	1	3	2	3	3	4
7	7	5	6	5	4	6	4	6	2	2	4	3	7	5	5	5	5	6	7	5	6	7	7	7	4	6	3	2	2	1	1
7	5	5	6	7	6	5	4	5	2	3	2	2	6	5	7	6	6	6	7	6	5	6	4	5	2	2	2	5	4	7	5
7	7	6	6	5	7	6	3	5	4	2	4	1	6	5	7	5	6	6	7	6	7	6	6	6	3	2	3	1	2	1	2
6	7	7	7	7	6	6	6	6	2	1	1	3	7	7	7	7	1	5	5	5	5	6	4	6	3	2	4	1	3	2	1
7	6	5	7	6	5	6	3	6	1	3	2	4	7	5	6	5	6	5	7	6	7	7	5	5	2	3	2	3	2	1	2
6	4	4	6	5	7	6	6	6	5	5	5	5	6	6	5	3	1	2	4	4	7	4	2	5	3	1	3	2	2	3	4
4	3	2	3	4	5	7	7	5	1	3	4	1	6	5	7	7	7	7	6	6	7	5	7	6	3	1	1	1	1	2	1
5	5	6	3	5	4	6	7	7	7	7	5	7	5	3	4	4	6	5	4	4	6	4	6	7	3	2	1	3	5	3	3
3	1	3	2	7	6	3	6	5	4	2	1	3	6	5	7	6	6	7	6	7	5	7	3	5	7	6	6	1	2	2	1
3	3	3	2	6	4	6	6	5	1	3	4	3	6	5	7	6	7	7	5	6	3	2	2	2	2	2	3	4	5	6	5
6	5	7	6	5	6	3	6	5	5	4	1	2	5	4	7	5	5	7	5	6	6	5	7	6	1	3	3	1	2	1	3
5	7	5	5	5	6	4	6	5	2	1	4	3	6	5	6	6	2	3	1	3	7	7	6	6	3	2	3	1	3	4	4
7	5	7	7	6	3	4	7	6	3	1	3	3	5	5	7	6	7	5	7	5	7	6	5	6	4	2	2	3	2	1	2
6	6	7	6	6	5	4	5	5	3	1	4	3	7	5	5	5	5	6	6	6	6	7	5	7	2	3	1	2	1	2	1
6	5	5	5	4	3	4	3	3	2	3	7	3	5	3	6	4	5	5	3	7	5	4	6	6	2	1	2	2	3	4	2
3	1	3	2	3	5	7	7	6	1	3	1	5	2	1	2	3	5	6	4	6	4	3	2	1	3	4	1	4	1	3	3
6	6	6	6	3	6	4	5	6	5	2	3	1	6	5	4	6	5	5	7	6	4	6	7	7	2	1	2	3	1	1	2
3	2	3	2	3	1	3	1	3	5	3	7	4	2	4	2	3	2	4	4	3	7	7	3	4	7	6	6	6	4	5	6
2	2	2	3	6	5	4	5	7	3	4	2	2	6	7	4	7	5	7	7	6	5	2	3	1	2	2	3	6	6	5	5
3	4	3	3	2	3	3	1	3	5	4	5	3	3	2	3	4	2	4	4	3	6	6	5	4	2	1	3	6	4	5	4
6	4	3	6	3	4	4	1	3	2	4	5	4	6	3	3	4	3	5	6	5	7	5	7	5	4	3	2	3	4	3	3
7	6	7	7	6	6	7	4	5	2	4	3	1	6	7	6	6	7	7	6	6	7	6	5	6	3	3	3	2	2	1	1
3	6	6	5	6	6	6	6	6	7	5	7	5	5	3	4	7	5	4	4	2	3	7	4	7	2	3	2	2	4	4	1
3	3	6	5	2	3	4	2	3	2	7	3	5	3	2	5	4	6	4	3	5	5	7	3	6	3	4	3	4	5	3	3
7	6	7	6	7	4	5	6	4	2	4	4	2	5	7	4	7	6	7	5	6	4	6	6	6	2	3	3	1	1	3	3
5	6	5	7	5	5	4	4	3	2	5	2	3	6	5	4	4	3	6	7	5	4	6	5	6	3	5	5	2	2	3	2
4	6	6	7	6	7	6	5	6	7	3	5	5	4	6	5	5	5	6	4	7	3	2	2	3	2	2	1	3	2	1	2
7	6	5	6	5	3	4	6	6	2	4	2	4	6	4	6	5	4	6	6	7	6	5	4	5	3	2	1	1	2	1	4
3	3	1	4	7	5	5	3	6	1	5	1	2	6	4	6	6	6	5	7	6	2	3	5	3	6	6	6	1	1	3	3
5	6	7	6	5	5	6	6	3	3	3	3	3	6	5	5	5	4	7	6	6	7	5	5	4	2	3	3	3	1	2	2
6	7	5	5	5	6	4	6	5	4	2	1	3	6	6	5	6	4	3	4	3	6	7	7	6	2	2	3	1	3	3	2
5	3	2	5	3	3	1	2	4	4	3	4	4	4	2	4	4	5	3	7	3	1	3	4	4	4	2	2	5	3	5	4
6	7	5	7	6	5	6	3	5	2	3	2	3	6	4	6	6	6	4	7	6	7	5	7	5	4	6	5	2	2	1	2
5	7	5	6	5	6	3	6	6	2	2	3	2	7	6	5	5	6	6	6	7	7	7	5	7	2	3	1	3	6	5	5
5	3	2	5	1	4	3	2	3	7	4	5	4	3	4	4	3	5	6	4	3	7	4	5	6	4	3	5	4	2	5	6
5	6	7	7	5	5	4	6	6	5	3	1	2	6	4	7	6	6	4	7	7	6	7	6	7	3	2	1	1	3	2	1
5	6	7	6	5	3	6	5	5	2	5	2	2	6	5	6	4	6	7	5	5	7	7	6	7	2	2	3	3	1	1	2
3	7	6	5	7	5	5	7	5	7	7	5	5	5	7	3	4	5	4	7	4	7	4	7	4	5	1	2	4	3	1	4
6	5	7	6	7	5	5	5	5	3	3	2	3	6	5	6	7	6	6	7	6	7	4	7	6	6	6	5	5	6	3	6
5	7	7	6	5	5	7	5	3	4	1	1	2	6	5	5	6	7	6	6	5	7	5	5	7	3	2	2	1	2	2	3
3	2	2	1	5	6	3	6	6	2	2	3	3	6	6	6	5	7	5	6	7	3	5	6	1	6	3	3	4	6	5	4
3	2	3	1	7	5	4	6	5	3	3	2	3	7	5	6	6	7	7	6	5	5	6	6	4	6	5	6	4	6	6	4
5	6	6	7	6	4	6	3	5	2	3	5	2	5	6	5	5	6	5	5	7	6	4	7	6	2	3	3	2	2	1	2
1	3	2	4	3	1	2	1	3	7	7	5	7	3	4	1	3	2	3	3	4	2	1	4	2	7	6	6	5	5	6	6
5	5	5	5	4	3	2	2	4	2	1	5	4	4	5	3	5	3	7	7	2	5	7	6	6	3	1	3	3	3	3	2
3	2	3	2	4	2	1	1	3	4	5	5	5	3	1	4	3	2	3	4	3	6	6	4	6	2	3	2	4	5	5	6
6	5	6	6	5	3	6	3	6	2	5	2	3	4	4	6	6	5	6	6	5	7	6	7	4	2	3	2	4	2	1	3
3	4	2	3	2	3	1	3	3	5	3	5	4	2	3	4	3	2	3	4	4	4	5	4	4	4	3	4	5	5	5	6
6	6	3	5	4	2	4	2	4	4	4	2	4	4	5	5	3	3	6	5	5	6	4	4	6	5	3	2	2	3	3	3
6	7	5	6	7	6	6	6	3	1	4	2	2	7	7	7	5	3	2	1	4	4	6	4	6	2	3	2	2	2	1	3
4	6	6	6	4	6	4	6	6	3	2	5	1	5	7	6	5	2	4	2	1	1	3	1	2	2	1	1	2	4	3	5
7	7	7	7	7	6	6	6	7	1	1	3	1	7	7	7	7	7	7	7	7	7	6	6	5	2	3	2	1	2	1	1
3	1	3	2	4	6	5	6	6	2	1	4	2	6	5	6	7	6	7	6	6	5	1	2	1	6	5	5	1	2	1	3
7	6	6	7	5	2	6	6	7	2	1	3	4	6	5	6	6	6	7	6	5	4	7	6	6	4	5	3	1	3	3	1
5	6	7	6	5	5	6	6	3	3	2	2	3	6	4	6	5	6	5	5	7	7	4	6	7	2	3	3	2	1	2	3
1	2	2	2	1	3	1	3	1	7	7	5	7	3	1	2	2	3	3	1	1	3	1	3	3	2	3	3	7	4	7	5
5	7	6	6	5	3	6	6	5	2	3	4	3	3	6	7	5	5	5	6	7	6	7	5	7	1	5	2	2	1	3	1
5	5	5	6	3	4	2	4	4	3	2	2	3	4	5	3	6	6	3	6	5	7	6	7	5	5	2	2	2	4	3	3
2	2	2	4	1	3	3	1	2	7	7	5	7	2	3	4	2	2	2	4	4	7	6	6	6	5	7	4	4	6	5	6
5	6	6	4	4	3	4	4	1	5	2	2	3	3	4	6	5	5	4	3	7	7	5	5	4	2	3	3	3	4	3	3
5	7	7	6	6	5	4	5	5	4	3	1	2	7	5	6	4	6	7	6	5	4	4	5	6	2	2	2	1	4	1	1
3	7	6	6	6	3	7	6	6	2	1	2	3	2	2	3	2	5	4	5	7	4	3	4	3	1	2	4	3	3	3	2
5	7	6	6	5	3	6	5	6	4	1	3	3	5	5	6	5	7	5	6	5	6	7	7	5	2	3	1	3	1	2	2
5	6	7	6	5	5	5	4	5	2	4	2	4	5	6	6	3	6	5	5	6	4	5	6	6	1	3	5	2	1	3	3
2	5	3	6	2	3	2	3	3	5	4	2	4	3	4	4	3	3	5	4	6	5	6	6	3	5	6	3	5	4	3	5
6	5	7	7	6	6	5	6	3	5	2	1	2	6	3	7	6	6	7	6	5	7	4	5	7	2	2	1	3	1	2	2
4	4	4	4	2	4	3	3	1	5	2	5	2	3	4	4	3	4	3	6	5	4	5	3	2	3	2	3	5	3	5	4
5	6	6	7	6	4	5	3	6	4	3	3	2	6	6	3	6	6	5	5	7	7	7	4	6	2	3	3	2	3	1	3
2	2	1	1	1	1	1	1	1	7	7	7	7	1	1	2	1	1	2	2	2	2	4	4	3	5	5	4	7	7	7	6
7	7	5	6	6	6	5	6	3	1	4	2	3	6	6	6	4	4	7	6	7	4	5	4	7	2	1	2	2	1	1	3
2	3	3	4	7	6	6	7	6	2	1	1	1	1	4	4	2	5	6	7	5	6	6	6	5	3	2	4	4	6	6	6
7	7	7	6	6	5	3	6	7	3	3	1	2	6	5	7	6	7	6	6	6	6	4	6	7	2	2	3	1	3	1	1
5	3	5	6	6	4	5	6	7	3	1	1	2	1	2	2	3	5	7	3	6	3	2	1	2	2	4	1	6	3	7	6
4	4	3	4	4	4	1	1	3	1	5	4	4	4	4	3	3	5	4	4	5	1	1	4	1	4	3	4	3	3	3	5
5	4	5	7	4	3	3	3	4	3	2	4	3	4	6	3	5	6	3	6	5	7	3	3	5	2	2	2	2	4	3	3
7	6	5	7	5	6	5	3	6	3	2	2	5	6	5	4	7	7	5	6	6	5	5	7	5	1	1	2	1	2	2	2
6	5	5	5	6	7	4	6	6	5	7	7	7	4	6	3	5	5	4	5	5	6	6	6	7	2	2	1	4	3	1	3
4	5	6	5	5	6	7	7	6	2	2	1	1	4	3	2	1	5	3	3	5	6	4	6	6	1	2	2	5	5	4	6
3	1	3	2	4	6	7	6	6	1	1	3	3	7	7	7	6	7	7	7	6	1	4	2	4	1	3	2	1	1	2	1
5	6	4	5	3	4	2	3	4	2	3	2	4	3	4	5	6	3	6	5	5	4	4	2	4	3	2	4	3	3	1	4
3	6	7	5	6	6	7	6	5	5	5	7	5	4	3	6	6	6	4	5	5	3	4	3	5	2	2	2	3	2	4	3
6	5	5	6	6	5	6	6	5	3	2	1	2	3	3	2	1	5	6	4	6	4	7	7	4	2	1	3	3	3	1	3
6	7	6	6	6	7	4	7	4	1	1	3	3	7	7	6	6	3	3	4	4	7	7	6	7	1	1	2	1	2	2	3
2	3	2	2	7	5	6	5	4	2	5	1	3	6	5	7	6	7	6	7	6	7	6	4	4	5	6	5	1	2	1	3
7	6	7	6	6	3	7	6	4	3	4	3	1	5	6	5	7	6	5	7	6	5	5	6	7	2	3	2	1	2	2	1
2	4	2	3	2	1	2	3	3	5	7	4	5	3	2	2	4	4	3	4	2	3	2	4	4	5	5	3	5	5	6	5
5	7	3	5	4	3	2	2	4	4	2	1	7	5	4	3	5	6	5	3	5	1	4	2	3	3	1	1	3	4	3	3
7	2	5	6	4	3	4	3	1	2	3	4	4	5	4	5	3	5	3	5	6	6	6	7	6	2	4	3	4	5	2	2
5	6	4	6	7	6	5	6	6	7	5	5	4	6	3	4	6	6	4	4	6	4	6	4	4	2	1	3	2	1	4	4
5	5	5	6	6	7	4	7	5	1	2	1	3	4	2	2	2	5	7	4	6	4	7	7	6	1	1	2	5	4	6	5
7	5	5	6	6	5	6	6	6	3	3	2	1	2	3	4	1	5	4	6	7	5	7	4	4	2	3	2	2	3	3	3
6	7	7	7	7	5	5	4	6	2	3	2	3	7	5	6	7	7	6	6	7	6	4	4	6	2	2	3	1	2	1	1
7	7	6	6	6	3	6	4	7	2	2	2	3	7	5	6	5	5	6	7	6	7	6	6	6	1	2	2	2	2	2	1
6	6	6	6	4	5	4	6	6	4	4	3	1	7	4	5	5	5	6	6	6	7	5	7	7	1	1	1	3	2	1	3
6	7	6	6	5	5	6	6	3	3	2	1	3	6	6	5	5	6	5	6	6	7	4	4	7	2	3	3	2	2	3	2
2	2	2	4	1	3	3	1	2	7	7	7	5	3	2	4	2	3	2	3	4	7	6	4	7	5	4	4	5	6	4	4
6	6	5	7	5	7	2	7	6	3	2	2	3	6	5	7	7	7	6	7	6	5	6	6	4	2	3	3	5	5	6	7
6	7	6	5	5	5	5	4	5	5	1	3	3	5	5	6	4	5	4	7	6	6	7	6	6	3	3	1	2	1	3	3
5	5	6	6	6	7	6	7	5	7	4	7	7	4	5	4	6	5	6	4	6	6	7	7	6	2	1	3	2	1	3	5
5	6	6	7	7	7	7	5	6	1	1	3	1	2	1	4	3	5	6	6	6	4	7	5	5	5	2	1	1	2	2	3
5	7	4	7	7	6	5	4	5	2	1	4	2	6	5	7	6	2	2	4	2	6	6	7	7	2	2	1	2	3	3	3
3	4	3	3	3	2	2	3	2	4	5	4	3	4	3	2	3	5	4	3	1	5	7	7	4	5	5	6	5	6	3	5
6	7	6	6	5	6	5	3	6	4	1	1	2	6	7	5	4	7	7	5	5	5	5	7	7	3	2	1	2	1	3	1
6	5	5	6	7	6	5	7	5	1	2	1	2	3	2	3	2	4	4	3	4	4	4	7	4	3	3	3	3	1	2	3
2	1	2	2	3	1	1	1	2	7	4	7	5	2	1	2	3	2	2	2	2	5	3	7	5	5	4	6	6	7	6	6
6	4	6	7	3	3	6	5	6	5	2	3	4	6	6	5	3	6	6	5	5	4	2	4	2	2	2	2	1	2	3	2
3	4	2	3	4	6	7	6	6	1	1	3	2	2	1	3	3	5	4	6	7	1	1	4	1	2	3	2	2	2	3	2
4	2	4	4	3	2	2	3	2	3	4	5	4	2	3	4	4	4	2	5	6	3	5	7	6	7	5	6	6	4	4	4
7	7	7	7	6	6	6	5	5	3	2	1	2	7	7	6	6	7	7	6	7	4	5	6	6	4	5	5	1	2	2	1
4	2	2	3	3	3	2	1	3	7	5	2	5	1	4	3	3	4	2	4	3	5	4	5	7	3	4	2	6	4	7	4
6	5	3	5	4	3	2	2	4	5	1	3	3	4	4	4	4	5	6	3	5	5	3	3	4	3	1	1	2	3	5	4
5	7	6	7	5	3	6	5	7	2	2	2	3	6	6	5	5	6	7	6	5	7	6	4	7	2	2	3	1	3	1	2
2	2	2	3	5	6	6	6	4	4	2	3	1	5	7	6	6	2	1	1	2	1	2	1	2	5	5	3	2	2	3	2
6	7	4	4	7	5	5	6	6	7	7	7	5	5	3	6	4	5	6	4	4	3	2	1	1	4	3	6	2	3	5	4
7	5	5	6	6	6	5	6	4	2	2	1	5	5	6	6	7	2	3	1	3	7	6	6	4	3	2	1	2	5	1	3
5	6	3	5	7	6	7	5	7	7	5	5	5	2	3	2	4	5	4	6	4	6	3	4	7	2	2	2	3	1	2	5
6	6	5	4	6	5	6	6	6	7	7	5	7	5	3	3	7	5	4	3	7	5	5	5	4	2	3	2	2	4	2	2
6	6	6	6	5	5	7	5	6	2	1	1	5	7	6	7	5	7	6	6	7	4	7	6	5	5	6	5	6	4	5	6
5	4	5	6	7	6	6	6	6	2	1	2	2	2	3	2	3	5	3	2	6	3	5	4	4	3	2	1	5	5	4	6
5	6	6	7	6	5	6	5	3	4	2	2	5	6	4	6	5	6	7	5	5	6	4	7	7	1	3	2	3	2	1	3
7	5	5	6	5	6	7	4	6	3	2	1	3	6	5	7	7	3	3	2	2	6	7	5	5	1	2	1	1	3	3	3
5	5	6	5	5	7	6	6	5	7	4	7	5	5	4	3	6	5	6	4	4	7	7	7	7	5	3	1	2	4	3	2
7	6	7	6	5	6	3	5	7	4	1	1	2	7	6	5	5	5	6	6	7	4	7	4	4	1	3	1	1	2	2	2
2	2	2	3	6	7	5	6	6	1	1	3	3	7	7	6	7	7	7	7	6	7	5	3	3	3	3	4	4	6	5	6
6	6	5	5	4	5	7	7	5	2	3	2	1	3	3	1	2	5	6	4	6	6	4	5	7	3	1	1	2	2	2	5
5	7	6	6	7	3	5	5	5	2	3	4	3	6	5	4	6	6	7	4	6	7	6	4	7	1	2	2	2	2	1	2
3	1	1	1	1	1	1	2	1	5	7	5	7	1	1	2	2	1	2	1	3	2	1	4	2	5	3	4	7	7	5	5
7	7	6	6	5	3	6	5	7	3	1	3	3	7	6	5	5	7	7	6	5	7	4	6	7	2	2	3	1	1	3	1
2	3	4	3	6	6	4	5	6	2	3	3	2	6	5	7	6	7	5	6	7	7	5	6	4	4	2	3	6	4	5	5
7	7	6	6	5	3	6	7	5	2	3	4	1	7	6	5	5	6	5	7	6	7	7	4	6	2	2	2	2	2	1	1
4	6	6	6	5	7	6	6	6	5	4	5	7	4	5	5	5	3	5	6	7	6	6	6	7	3	1	3	2	3	1	3
3	2	3	1	5	6	6	6	6	3	3	1	1	7	7	6	6	3	3	2	3	3	5	6	3	4	3	5	1	3	1	3
7	7	6	6	5	6	6	5	4	1	4	2	3	6	4	6	7	5	6	7	6	6	4	4	5	2	2	3	2	1	3	1
5	6	4	6	4	3	3	4	4	2	5	2	3	6	4	6	3	6	4	5	5	6	7	5	3	2	4	2	2	4	3	3
7	5	5	6	6	7	6	5	7	4	5	5	5	7	5	3	5	4	4	7	7	5	7	5	5	3	3	2	2	2	2	1
7	6	5	6	6	4	5	3	6	2	4	2	4	6	4	6	5	6	4	6	7	4	7	6	7	2	3	2	3	1	3	1
4	3	3	4	2	3	2	2	3	4	4	4	4	4	2	4	2	4	4	4	2	7	6	6	4	1	1	1	4	4	4	6
4	6	5	6	5	6	7	4	7	4	7	7	7	5	3	5	6	6	6	3	5	6	7	4	6	7	6	7	3	3	2	1
2	2	4	4	5	6	6	4	6	3	4	1	2	5	6	6	7	7	5	6	7	5	7	3	7	3	2	4	4	6	6	4
6	5	3	5	7	4	4	7	6	1	2	2	1	3	1	2	2	5	7	3	6	5	4	7	5	3	2	1	6	6	5	6
3	2	2	1	5	6	6	6	3	3	4	1	3	4	5	6	7	6	5	6	7	4	2	3	1	2	1	5	1	2	3	1
6	4	4	6	4	3	3	3	2	3	2	5	4	4	5	5	3	5	3	5	6	5	4	2	4	2	2	1	4	3	3	3
4	6	6	5	6	6	5	7	5	7	4	5	7	5	3	7	4	5	7	4	4	6	5	5	4	2	1	3	3	3	2	1
4	6	6	7	5	3	3	6	5	3	3	3	3	3	6	5	6	6	6	5	5	2	3	1	1	2	1	2	3	2	2	2
7	6	5	6	4	4	6	5	6	3	3	4	1	5	5	6	5	6	5	6	6	7	7	7	7	3	2	1	1	4	2	1
6	7	6	5	5	5	7	4	3	3	3	2	4	5	4	7	5	6	6	5	6	7	4	4	7	1	2	1	3	2	2	1
5	7	7	7	6	7	3	5	5	2	3	2	3	6	7	4	6	7	5	7	5	6	7	6	4	3	1	2	1	3	1	2
5	5	5	4	4	3	3	3	2	4	2	4	5	3	5	4	4	6	5	4	4	6	6	4	4	2	3	2	3	3	3	2
6	7	4	6	7	6	3	6	6	3	2	2	2	3	3	2	1	5	6	6	4	2	2	1	1	2	1	4	3	3	1	3
7	6	7	5	5	7	4	6	3	3	3	2	3	6	6	3	7	6	6	6	5	4	7	7	4	3	1	3	2	2	3	2
4	3	2	4	2	3	4	1	2	4	4	4	4	3	3	2	4	4	4	3	2	3	2	4	3	2	2	2	5	4	4	5
6	6	5	5	5	5	5	6	7	3	1	1	4	3	2	3	1	4	5	7	5	6	6	7	6	2	1	2	2	2	3	4
7	7	5	6	4	6	5	6	4	2	2	3	3	6	4	6	6	6	7	5	5	7	4	7	7	2	3	2	2	3	1	1
6	3	4	4	7	7	5	5	5	5	7	7	7	4	4	3	4	5	4	4	5	3	1	1	3	1	2	2	2	4	3	5
5	7	6	3	6	6	7	6	5	7	7	4	7	4	5	5	4	6	4	6	4	7	4	6	5	2	3	2	2	3	4	2
7	7	5	6	5	3	6	6	6	3	3	2	3	5	7	5	6	5	7	6	6	6	7	6	7	3	3	3	2	1	2	3
6	7	4	5	7	7	5	7	5	5	5	7	7	4	5	4	6	5	6	6	4	4	3	7	4	2	1	2	2	3	3	3
5	6	6	6	5	3	4	5	6	4	2	2	4	5	6	3	6	5	5	7	5	6	6	7	7	3	2	4	2	3	1	2
4	2	2	3	3	1	2	2	4	5	3	7	4	3	2	3	3	4	3	3	3	6	4	5	4	5	6	5	5	6	3	6
1	2	1	2	7	6	5	7	6	7	7	7	7	2	6	5	4	5	6	4	4	5	4	3	3	4	3	3	3	2	4	3
2	3	3	2	2	3	1	1	3	7	7	7	5	3	4	1	3	4	3	4	1	3	6	7	3	2	1	1	4	6	4	5
3	4	3	2	7	7	5	7	5	1	3	1	2	7	7	7	7	7	7	7	7	3	3	3	5	2	2	1	1	2	1	1
5	5	7	5	6	7	6	6	6	7	5	5	5	6	5	3	5	7	3	5	6	7	7	7	4	1	1	2	2	2	3	4
5	6	6	7	5	6	5	3	6	4	3	2	3	5	6	4	6	4	6	6	7	6	7	7	6	5	2	2	1	2	3	2
7	7	5	5	6	4	4	6	4	1	3	4	4	5	6	4	6	7	5	6	5	6	4	4	6	3	2	2	2	3	1	3
5	6	5	7	6	6	5	6	4	2	2	3	3	5	6	7	6	7	6	6	6	7	5	7	7	3	2	5	5	4	6	6
4	3	2	3	5	5	7	6	5	2	2	3	3	7	7	7	5	7	7	7	6	1	5	2	1	2	3	2	1	1	1	1
6	5	5	7	7	6	6	6	7	5	5	4	7	2	6	5	7	5	6	6	5	7	6	7	4	2	2	2	1	3	3	2
7	5	6	6	4	4	6	4	6	2	4	2	4	7	5	3	6	4	6	7	6	7	5	6	7	3	1	1	2	2	2	2
4	3	1	2	5	7	7	7	6	1	1	2	1	2	3	2	4	5	4	5	3	4	1	1	1	3	3	3	2	1	3	1
2	4	1	3	2	2	2	3	1	7	5	7	7	3	3	4	1	4	3	2	3	5	7	4	6	2	3	3	5	6	4	4
5	7	5	5	6	5	6	7	6	7	4	5	7	5	5	3	6	5	3	7	6	5	7	5	6	3	1	1	3	2	4	2
6	5	7	6	6	4	4	6	4	3	2	2	3	6	5	4	6	4	6	7	6	7	6	7	7	3	2	2	1	2	2	5
5	3	6	7	7	6	5	7	7	4	7	7	5	4	3	3	3	5	3	5	6	2	2	1	2	5	6	5	4	5	1	2
6	5	5	6	6	7	5	6	7	7	5	5	4	5	5	3	6	6	5	6	4	7	6	4	7	2	3	3	3	3	2	2
5	7	7	4	6	3	6	7	7	1	1	3	3	4	1	2	3	6	5	7	4	3	5	2	4	5	4	5	2	3	3	3
5	7	6	4	6	7	5	6	6	1	1	3	3	4	2	2	2	3	4	3	5	4	4	3	4	3	3	1	3	1	2	3
6	6	4	6	6	7	5	5	7	1	1	3	3	2	2	4	2	5	1	4	5	2	4	2	6	4	4	5	2	3	1	4
2	3	4	3	5	5	4	6	7	3	1	5	1	6	5	7	6	5	7	6	7	5	3	7	5	5	5	6	3	2	1	2
1	4	3	3	6	7	7	6	7	7	5	4	4	3	4	4	2	2	2	4	4	6	4	6	4	4	1	2	2	4	3	3
5	3	5	6	7	7	6	6	6	7	5	4	7	2	4	2	3	6	3	4	6	6	7	3	7	3	1	2	2	3	5	4
4	2	1	2	7	5	7	6	5	3	1	1	2	7	7	6	7	4	1	3	3	3	4	4	3	7	6	5	1	3	3	1
4	3	3	2	1	3	3	3	2	5	4	4	7	4	2	2	4	2	4	4	3	1	3	1	3	5	4	5	5	6	4	4
3	7	3	6	2	3	4	3	3	5	4	2	1	5	4	3	4	3	5	4	7	4	3	4	4	3	1	3	3	2	4	3
3	2	1	1	3	1	1	1	2	7	5	7	7	3	1	2	2	2	2	1	3	3	4	2	1	5	5	6	6	7	6	6
6	6	6	6	5	5	5	6	7	2	4	2	1	6	7	5	7	7	7	6	6	6	6	6	6	2	1	2	6	5	4	6
6	6	5	6	6	5	4	7	6	3	3	1	1	4	2	2	4	6	5	6	5	5	5	7	7	2	2	2	2	2	3	2
1	4	3	3	6	7	7	7	6	5	7	5	4	3	3	3	4	2	2	4	4	5	4	6	7	1	1	1	3	4	3	6
4	6	5	6	6	7	6	5	5	7	5	5	5	2	6	6	5	6	5	6	3	3	5	4	5	3	4	2	5	1	3	3
6	4	6	7	7	4	5	6	7	2	3	1	2	1	3	2	3	3	5	6	7	5	4	5	7	2	2	2	3	3	1	2
4	3	3	4	1	4	3	2	3	4	3	4	4	3	4	4	3	5	6	3	4	2	3	4	3	4	4	5	4	2	5	6
7	5	5	6	3	6	6	5	3	3	3	3	3	6	4	4	6	5	5	7	5	6	7	5	5	1	2	5	1	3	1	3
5	4	6	6	7	4	6	7	5	7	4	5	7	5	5	5	3	5	6	5	3	5	6	6	6	2	4	3	4	3	1	3
1	2	2	2	1	2	1	3	1	7	7	5	7	2	1	1	3	2	1	3	2	1	2	2	2	2	3	2	7	7	6	7
7	6	7	5	5	7	4	6	3	3	1	4	3	7	5	6	4	6	4	7	6	7	7	7	7	3	1	3	2	1	4	1
6	6	4	4	4	4	2	2	3	3	2	2	4	4	5	3	5	4	6	2	7	2	3	1	3	3	1	3	3	2	3	1
